# Supplementary material for: Machine and Deep Learning for the Diagnosis, Prognosis, and Treatment of Cervical Cancer: A Scoping Review
Source: Diagnostics (Basel). 2025 Jun 17;15(12):1543. doi: 10.3390/diagnostics15121543 (PMC12191946; doi:10.3390/diagnostics15121543)
Supplement: Supplementary file 1 [file diagnostics-15-01543-s001.zip]

Archive with 1 entries (1 files):
- diagnostics-3459225-supplementary.pdf
